# Supplementary material for: Multivariate analysis of metabolomic data to identify biological pathways modified by a clinical intervention
Source: Metabolomics. 2026 Jul 27;22(4):134. doi: 10.1007/s11306-026-02490-w (PMC13407567; doi:10.1007/s11306-026-02490-w)
Supplement: Supplementary file 3 — Supplementary Material 3 [file 11306_2026_2490_MOESM3_ESM.xlsx]

## Sheet: Supplementary_table_1
Supplementary Table 1: Results from the linear mixed model (LMM) analysis, CLARITY analysis and correlation analysis of experimental data
lmm = linear mixed model; lci = lower 95% confidence interval of beta; uci = upper 95% confidence interval of beta; adj.p = BH-corrected p-value; R2 = variance explained; r = correlation; diff = difference
				Results from linear mixed model									Results from CLARITY			Results from correlation analysis
metabolite_short_name	metabolite_full_name	metabolite_class	metabolite_subclass	lmm_beta	lmm_lci	lmm_uci	lmm_p	lmm_adj.p	lmm_total_R2	lmm_timepoint_R2	lmm_total_cond.R2	lmm_timepoint_cond.R2	clarity_persistence.value.at.k25	clarity_persistence.p.at.k25	clarity_persistence.p.at.k25.adj.p	total_r_baseline	total_r_endpoint	total_r_diff
lhdlp	Particle concentration (mol/l)	Lipoprotein subclasses	Large HDL	0.604	0.272	0.936	0.0004525	0.01	0.284	0	0.547	0.254	2.492	0.002	0.083	57.904	58.271	0.367
lhdll	Total lipids (mmol/l)	Lipoprotein subclasses	Large HDL	0.603	0.27	0.935	0.0004875	0.01	0.278	0	0.541	0.254	2.318	0.003	0.083	57.425	57.98	0.555
lhdlc	Total cholesterol (mmol/l)	Lipoprotein subclasses	Large HDL	0.56	0.223	0.897	0.001328	0.015	0.264	0	0.57	0.292	2.526	0.003	0.083	58.477	58.181	-0.296
lhdlpl	Phospholipids (mmol/l)	Lipoprotein subclasses	Large HDL	0.606	0.273	0.939	0.0004523	0.01	0.277	0	0.526	0.243	2.032	0.003	0.083	56.201	57.823	1.623
lhdlce	Cholesterol esters (mmol/l)	Lipoprotein subclasses	Large HDL	0.556	0.218	0.893	0.001471	0.015	0.261	0	0.574	0.297	2.628	0.003	0.083	58.702	58.533	-0.168
lhdlfc	Free cholesterol (mmol/l)	Lipoprotein subclasses	Large HDL	0.57	0.235	0.905	0.001032	0.014	0.269	0	0.553	0.275	2.216	0.004	0.083	57.498	56.799	-0.699
hdlfc	Free cholesterol in HDL (mmol/l)	Free cholesterol	Free cholesterol	0.533	0.205	0.86	0.001666	0.015	0.291	0.005	0.431	0.146	2.158	0.004	0.083	65.404	65.957	0.553
xlhdlp	Particle concentration (mol/l)	Lipoprotein subclasses	Very large HDL	0.491	0.147	0.836	0.005715	0.034	0.23	0	0.554	0.319	3.246	0.005	0.083	52.264	49.951	-2.313
hdlsize	Average diameter for HDL particles (nm)	Lipoprotein particle sizes	Lipoprotein particle sizes	0.692	0.361	1.022	6.356e-05	0.003	0.297	0	0.693	0.377	5.293	0.005	0.083	50.024	51.216	1.192
hdlc	HDL cholesterol (mmol/l)	Cholesterol	Cholesterol	0.518	0.186	0.85	0.002498	0.019	0.277	0	0.466	0.185	1.885	0.007	0.094	61.326	64.179	2.852
xlhdlpl	Phospholipids (mmol/l)	Lipoprotein subclasses	Very large HDL	0.503	0.152	0.854	0.005459	0.034	0.203	0	0.53	0.327	2.723	0.007	0.094	43.195	48.599	5.404
xlhdll	Total lipids (mmol/l)	Lipoprotein subclasses	Very large HDL	0.473	0.123	0.822	0.008754	0.048	0.208	0	0.553	0.342	2.79	0.007	0.094	47.115	48.929	1.814
xlhdlce	Cholesterol esters (mmol/l)	Lipoprotein subclasses	Very large HDL	0.425	0.076	0.774	0.0179	0.08	0.214	0	0.589	0.366	2.62	0.008	0.094	53.812	52.863	-0.948
hdlce	Cholesteryl esters in HDL (mmol/l)	Cholesteryl esters	Cholesteryl esters	0.512	0.178	0.845	0.002978	0.021	0.271	0	0.477	0.199	1.802	0.009	0.094	60.409	63.739	3.329
hdll	Total lipids in HDL (mmol/l)	Total lipids	Total lipids	0.562	0.231	0.892	0.00101	0.014	0.28	0.007	0.416	0.144	1.886	0.009	0.094	58.239	63.483	5.244
xlhdlc	Total cholesterol (mmol/l)	Lipoprotein subclasses	Very large HDL	0.403	0.049	0.756	0.02667	0.107	0.194	0	0.587	0.386	2.584	0.013	0.122	52.062	50.725	-1.336
hdlpl	Phospholipids in HDL (mmol/l)	Phospholipids	Phospholipids	0.568	0.236	0.9	0.0009509	0.014	0.271	0.01	0.403	0.142	1.825	0.013	0.122	54.937	61.881	6.944
mhdlfc	Free cholesterol (mmol/l)	Lipoprotein subclasses	Medium HDL	0.52	0.186	0.854	0.002539	0.019	0.262	0.008	0.385	0.13	1.767	0.017	0.145	57.007	64.898	7.891
apoa1	Apolipoprotein A-I (g/l)	Apolipoproteins	Apolipoproteins	0.54	0.207	0.873	0.001689	0.015	0.266	0.011	0.376	0.121	1.779	0.017	0.145	57.432	65.267	7.835
mhdlp	Particle concentration (mol/l)	Lipoprotein subclasses	Medium HDL	0.548	0.212	0.883	0.001581	0.015	0.256	0.007	0.391	0.142	1.644	0.027	0.206	52.618	62.431	9.813
cholines	Total cholines (mmol/l)	Other lipids	Other lipids	0.34	0.002	0.677	0.04957	0.172	0.238	0.009	0.273	0.044	1.786	0.027	0.206	84.061	82.116	-1.945
mhdlc	Total cholesterol (mmol/l)	Lipoprotein subclasses	Medium HDL	0.513	0.175	0.85	0.003241	0.022	0.25	0	0.417	0.167	1.545	0.028	0.206	53.517	61.919	8.402
phosphatidylc	Phosphatidylcholines (mmol/l)	Other lipids	Other lipids	0.412	0.076	0.747	0.01701	0.078	0.246	0.013	0.289	0.056	1.878	0.032	0.213	83.119	80.906	-2.214
mhdlce	Cholesterol esters (mmol/l)	Lipoprotein subclasses	Medium HDL	0.51	0.171	0.848	0.003544	0.023	0.247	0	0.426	0.177	1.496	0.033	0.213	53.021	61.265	8.244
mhdll	Total lipids (mmol/l)	Lipoprotein subclasses	Medium HDL	0.544	0.207	0.882	0.00178	0.015	0.249	0.008	0.383	0.142	1.639	0.033	0.213	50.497	61.39	10.893
phosphoglyc	Phosphoglycerides (mmol/l)	Other lipids	Other lipids	0.339	0	0.678	0.05115	0.174	0.231	0.008	0.272	0.049	1.755	0.035	0.213	83.532	82.319	-1.213
mhdlpl	Phospholipids (mmol/l)	Lipoprotein subclasses	Medium HDL	0.546	0.207	0.885	0.001815	0.015	0.241	0.009	0.376	0.144	1.695	0.036	0.216	48.452	60.077	11.626
hdlp	Concentration of HDL particles (mmol/l)	Lipoprotein particle concentrations	Lipoprotein particle concentrations	0.429	0.09	0.768	0.01393	0.068	0.234	0.008	0.318	0.093	1.534	0.043	0.247	59.594	68.517	8.923
lhdltg	Triglycerides (mmol/l)	Lipoprotein subclasses	Large HDL	0.781	0.441	1.121	1.092e-05	0.002	0.244	0.025	0.43	0.211	2.867	0.061	0.336	63.104	65.289	2.185
sphingomyelins	Sphingomyelins (mmol/l)	Other lipids	Other lipids	0.106	-0.241	0.452	0.5512	0.644	0.201	0	0.288	0.086	1.841	0.064	0.34	79.311	82.438	3.127
xlhdltg	Triglycerides (mmol/l)	Lipoprotein subclasses	Very large HDL	0.413	0.05	0.775	0.0268	0.107	0.153	0	0.511	0.353	3.097	0.069	0.357	71.912	72.01	0.098
shdlfc	Free cholesterol (mmol/l)	Lipoprotein subclasses	Small HDL	0.288	-0.06	0.636	0.1061	0.25	0.185	0.009	0.189	0.012	1.49	0.09	0.448	72.047	78.314	6.266
pufa	PUFA (mmol/l)	Fatty acids	Fatty acids	-0.006	-0.361	0.348	0.9725	0.973	0.161	0	0.218	0.057	1.695	0.096	0.464	89.293	90.273	0.981
omega6	Omega-6 fatty acids (mmol/l)	Fatty acids	Fatty acids	0.083	-0.272	0.438	0.648	0.705	0.158	0	0.208	0.05	1.907	0.105	0.496	89.204	90.142	0.938
xlhdlfc	Free cholesterol (mmol/l)	Lipoprotein subclasses	Very large HDL	0.288	-0.083	0.659	0.1305	0.294	0.112	0.003	0.548	0.439	2.242	0.114	0.523	44.772	43.021	-1.751
idlce	Cholesterol esters (mmol/l)	Lipoprotein subclasses	IDL	0.141	-0.22	0.502	0.4444	0.572	0.154	0	0.436	0.278	1.244	0.118	0.523	78.972	82.484	3.512
idlc	Total cholesterol (mmol/l)	Lipoprotein subclasses	IDL	0.13	-0.231	0.491	0.4797	0.586	0.156	0	0.46	0.3	1.219	0.134	0.578	78.254	81.776	3.522
idll	Total lipids (mmol/l)	Lipoprotein subclasses	IDL	0.141	-0.217	0.5	0.441	0.572	0.165	0	0.45	0.282	1.167	0.145	0.611	80.683	84.062	3.379
his	Histidine (mmol/l)	Amino acids	Amino acids	0.328	-0.055	0.711	0.09424	0.236	0.037	0.005	0.242	0.21	10.449	0.158	0.647	39.917	36.626	-3.291
la	Linoleic acid (mmol/l)	Fatty acids	Fatty acids	0.174	-0.184	0.531	0.3415	0.546	0.147	0.001	0.199	0.053	2.368	0.162	0.649	85.057	89.611	4.553
idlpl	Phospholipids (mmol/l)	Lipoprotein subclasses	IDL	0.098	-0.264	0.461	0.5955	0.676	0.153	0	0.5	0.345	1.322	0.166	0.649	78.734	81.006	2.272
shdlpl	Phospholipids (mmol/l)	Lipoprotein subclasses	Small HDL	0.338	-0.019	0.695	0.06498	0.193	0.15	0.006	0.232	0.087	1.359	0.172	0.654	59.092	68.411	9.319
idlfc	Free cholesterol (mmol/l)	Lipoprotein subclasses	IDL	0.095	-0.267	0.456	0.6089	0.681	0.158	0	0.527	0.367	1.278	0.188	0.697	75.234	78.487	3.252
phe	Phenylalanine (mmol/l)	Amino acids	Aromatic amino acids	-0.33	-0.71	0.051	0.09111	0.231	0.057	0.008	0.326	0.276	15.693	0.207	0.697	17.82	34.236	16.416
sfa	Saturated fatty acids (mmol/l)	Fatty acids	Fatty acids	0.089	-0.28	0.459	0.6352	0.696	0.112	0	0.362	0.248	2.285	0.211	0.697	86.353	84.536	-1.817
shdll	Total lipids (mmol/l)	Lipoprotein subclasses	Small HDL	0.276	-0.083	0.635	0.1329	0.295	0.142	0.004	0.208	0.07	1.186	0.214	0.697	61.617	70.523	8.906
shdlc	Total cholesterol (mmol/l)	Lipoprotein subclasses	Small HDL	0.186	-0.173	0.546	0.3115	0.525	0.138	0.001	0.2	0.064	1.012	0.227	0.697	57.668	67.176	9.508
shdlce	Cholesterol esters (mmol/l)	Lipoprotein subclasses	Small HDL	0.144	-0.221	0.508	0.4404	0.572	0.12	0	0.22	0.099	0.982	0.242	0.697	52.691	61.872	9.182
lldlc	Total cholesterol (mmol/l)	Lipoprotein subclasses	Large LDL	-0.071	-0.443	0.3	0.7078	0.755	0.096	0.002	0.312	0.218	0.915	0.244	0.697	81.989	81.754	-0.235
albumin	Albumin (g/l)	Fluid balance	Fluid balance	0.168	-0.197	0.533	0.3685	0.561	0.104	0.003	0.113	0.011	3.725	0.247	0.697	45.653	59.332	13.679
lldlfc	Free cholesterol (mmol/l)	Lipoprotein subclasses	Large LDL	-0.008	-0.379	0.362	0.9645	0.971	0.108	0	0.391	0.282	0.919	0.247	0.697	77.515	78.362	0.847
shdlp	Particle concentration (mol/l)	Lipoprotein subclasses	Small HDL	0.173	-0.188	0.534	0.3491	0.548	0.13	0.001	0.183	0.053	0.985	0.249	0.697	60.865	68.812	7.946
lldlce	Cholesterol esters (mmol/l)	Lipoprotein subclasses	Large LDL	-0.094	-0.466	0.279	0.6224	0.689	0.092	0.003	0.286	0.198	0.911	0.25	0.697	83.369	82.775	-0.594
xxlvldlce	Cholesterol esters (mmol/l)	Lipoprotein subclasses	Extremely large VLDL	-0.231	-0.615	0.152	0.2391	0.43	0.057	0	0.555	0.497	2.17	0.253	0.697	65.424	60.541	-4.884
idltg	Triglycerides (mmol/l)	Lipoprotein subclasses	IDL	0.241	-0.123	0.606	0.1965	0.37	0.141	0	0.482	0.335	1.45	0.257	0.697	78.785	80.035	1.249
dha	Docosahexaenoic acid (mmol/l)	Fatty acids	Fatty acids	-0.253	-0.614	0.108	0.1716	0.337	0.152	0.016	0.419	0.282	1.936	0.262	0.697	52.542	65.803	13.261
lldll	Total lipids (mmol/l)	Lipoprotein subclasses	Large LDL	-0.055	-0.425	0.315	0.7696	0.805	0.103	0.002	0.302	0.201	0.882	0.267	0.697	83.269	84.086	0.817
xsvldlce	Cholesterol esters (mmol/l)	Lipoprotein subclasses	Very Small VLDL	0.175	-0.188	0.538	0.3455	0.547	0.157	0	0.618	0.461	1.338	0.271	0.697	73.152	74.74	1.588
ldlsize	Average diameter for LDL particles (nm)	Lipoprotein particle sizes	Lipoprotein particle sizes	0.161	-0.204	0.526	0.3884	0.572	0.142	0.009	0.573	0.439	3.296	0.278	0.697	36.302	36.69	0.388
vldlsize	Average diameter for VLDL particles (nm)	Lipoprotein particle sizes	Lipoprotein particle sizes	-0.602	-0.956	-0.247	0.001081	0.014	0.191	0.01	0.641	0.46	1.528	0.28	0.697	57.343	58.302	0.959
lldltg	Triglycerides (mmol/l)	Lipoprotein subclasses	Large LDL	0.161	-0.203	0.524	0.3871	0.572	0.143	0	0.428	0.28	1.535	0.281	0.697	81.786	82.749	0.964
mufa	MUFA (mmol/l)	Fatty acids	Fatty acids	-0.071	-0.448	0.306	0.7132	0.756	0.079	0.004	0.419	0.343	1.453	0.283	0.697	82.095	82.225	0.13
xxlvldlc	Total cholesterol (mmol/l)	Lipoprotein subclasses	Extremely large VLDL	-0.191	-0.575	0.193	0.3308	0.54	0.053	0	0.541	0.487	1.964	0.294	0.697	62.958	58.495	-4.463
xsvldltg	Triglycerides (mmol/l)	Lipoprotein subclasses	Very Small VLDL	0.14	-0.236	0.516	0.4666	0.582	0.094	0	0.552	0.454	1.383	0.3	0.697	73.925	75.656	1.731
gln	Glutamine (mmol/l)	Amino acids	Amino acids	0.184	-0.192	0.56	0.3389	0.546	0.075	0	0.297	0.219	5.629	0.3	0.697	35.387	37.836	2.45
citrate	Citrate (mmol/l)	Glycolysis related metabolites	Glycolysis related metabolites	-0.119	-0.505	0.267	0.5457	0.642	0.025	0	0.272	0.247	7.408	0.303	0.697	21.375	11.292	-10.083
lldlpl	Phospholipids (mmol/l)	Lipoprotein subclasses	Large LDL	-0.068	-0.44	0.304	0.7206	0.759	0.095	0.002	0.322	0.229	0.805	0.303	0.697	80.866	82.653	1.787
xsvldlc	Total cholesterol (mmol/l)	Lipoprotein subclasses	Very Small VLDL	0.152	-0.211	0.516	0.4129	0.572	0.153	0	0.607	0.454	1.14	0.317	0.697	75.769	76.572	0.802
ldltg	LDL triglycerides (mmol/l)	Glycerides and phospholipids	Glycerides and phospholipids	0.105	-0.264	0.474	0.5766	0.664	0.121	0	0.453	0.329	1.444	0.32	0.697	81.783	81.916	0.133
svldlp	Particle concentration (mol/l)	Lipoprotein subclasses	Small VLDL	-0.176	-0.558	0.206	0.3678	0.561	0.066	0.005	0.486	0.425	1.17	0.323	0.697	83.737	86.3	2.562
ldlfc	Free cholesterol in LDL (mmol/l)	Free cholesterol	Free cholesterol	-0.102	-0.477	0.273	0.5951	0.676	0.086	0.004	0.365	0.283	0.752	0.324	0.697	77.315	76.928	-0.387
ldlc	LDL cholesterol (mmol/l)	Cholesterol	Cholesterol	-0.148	-0.524	0.227	0.4392	0.572	0.079	0.006	0.297	0.224	0.735	0.328	0.697	82.998	82.164	-0.834
svldltg	Triglycerides (mmol/l)	Lipoprotein subclasses	Small VLDL	-0.125	-0.506	0.257	0.5225	0.621	0.066	0.005	0.515	0.454	1.465	0.328	0.697	72.218	77.823	5.605
hdltg	HDL triglycerides (mmol/l)	Glycerides and phospholipids	Glycerides and phospholipids	0.46	0.089	0.831	0.01602	0.075	0.112	0	0.474	0.358	1.187	0.334	0.697	68.399	71.579	3.18
ldlce	Cholesteryl esters in LDL (mmol/l)	Cholesteryl esters	Cholesteryl esters	-0.165	-0.54	0.211	0.3906	0.572	0.077	0.007	0.278	0.208	0.739	0.334	0.697	85.062	84.037	-1.025
xsvldll	Total lipids (mmol/l)	Lipoprotein subclasses	Very Small VLDL	0.156	-0.208	0.52	0.403	0.572	0.15	0	0.565	0.415	0.924	0.349	0.697	81.766	81.357	-0.409
xsvldlpl	Phospholipids (mmol/l)	Lipoprotein subclasses	Very Small VLDL	0.119	-0.246	0.485	0.5239	0.621	0.145	0.001	0.608	0.464	0.917	0.352	0.697	77.82	75.368	-2.452
unsaturation	Degree of unsaturation (degree)	Fatty acids	Fatty acids	-0.416	-0.791	-0.041	0.03123	0.122	0.097	0.013	0.608	0.524	2.375	0.354	0.697	49.458	51.194	1.736
mldltg	Triglycerides (mmol/l)	Lipoprotein subclasses	Medium LDL	0.04	-0.334	0.413	0.8355	0.857	0.102	0	0.468	0.364	1.439	0.357	0.697	80.956	80.858	-0.098
xxlvldlp	Particle concentration (mol/l)	Lipoprotein subclasses	Extremely large VLDL	-0.159	-0.544	0.226	0.4202	0.572	0.047	0	0.521	0.474	2.118	0.361	0.697	60.113	54.877	-5.235
xxlvldlfc	Free cholesterol (mmol/l)	Lipoprotein subclasses	Extremely large VLDL	-0.142	-0.527	0.243	0.4699	0.582	0.047	0	0.52	0.472	1.761	0.367	0.697	59.551	55.764	-3.787
clinicalldlc	Clinical LDL cholesterol (mmol/l)	Cholesterol	Cholesterol	-0.142	-0.518	0.235	0.4614	0.582	0.079	0.006	0.353	0.28	0.69	0.372	0.697	79.925	79.636	-0.289
mldlfc	Free cholesterol (mmol/l)	Lipoprotein subclasses	Medium LDL	-0.217	-0.596	0.163	0.2644	0.46	0.06	0.01	0.295	0.245	0.637	0.376	0.697	77.288	75.266	-2.022
ldll	Total lipids in LDL (mmol/l)	Total lipids	Total lipids	-0.137	-0.511	0.237	0.4731	0.582	0.085	0.005	0.291	0.211	0.708	0.378	0.697	84.663	84.73	0.067
xxlvldll	Total lipids (mmol/l)	Lipoprotein subclasses	Extremely large VLDL	-0.157	-0.543	0.228	0.4242	0.572	0.044	0	0.498	0.454	2.556	0.379	0.697	58.535	52.914	-5.621
ile	Isoleucine (mmol/l)	Amino acids	Branched-chain amino acids	-0.714	-1.061	-0.367	7.758e-05	0.003	0.213	0.04	0.425	0.252	2.594	0.383	0.697	28.683	20.688	-7.996
mhdltg	Triglycerides (mmol/l)	Lipoprotein subclasses	Medium HDL	0.498	0.126	0.87	0.009374	0.05	0.107	0.001	0.445	0.339	1.164	0.385	0.697	64.762	68.75	3.988
xxlvldltg	Triglycerides (mmol/l)	Lipoprotein subclasses	Extremely large VLDL	-0.151	-0.537	0.235	0.4433	0.572	0.041	0	0.471	0.431	3.413	0.389	0.697	56.891	50.627	-6.265
ldlpl	Phospholipids in LDL (mmol/l)	Phospholipids	Phospholipids	-0.161	-0.536	0.214	0.4014	0.572	0.08	0.007	0.31	0.237	0.685	0.394	0.697	82.766	83.256	0.491
omega3	Omega-3 fatty acids (mmol/l)	Fatty acids	Fatty acids	-0.43	-0.79	-0.069	0.02056	0.089	0.164	0.03	0.531	0.397	1.764	0.395	0.697	57.863	68.971	11.108
xxlvldlpl	Phospholipids (mmol/l)	Lipoprotein subclasses	Extremely large VLDL	-0.138	-0.524	0.248	0.4835	0.586	0.044	0	0.525	0.48	1.862	0.397	0.697	58.301	54.528	-3.773
xsvldlp	Particle concentration (mol/l)	Lipoprotein subclasses	Very Small VLDL	0.146	-0.219	0.51	0.4338	0.572	0.147	0	0.554	0.406	0.891	0.401	0.697	82.117	82.82	0.703
xlvldltg	Triglycerides (mmol/l)	Lipoprotein subclasses	Very large VLDL	-0.351	-0.726	0.024	0.06851	0.196	0.096	0.004	0.585	0.493	0.956	0.409	0.7	66.188	62.484	-3.705
svldll	Total lipids (mmol/l)	Lipoprotein subclasses	Small VLDL	-0.166	-0.548	0.216	0.396	0.572	0.063	0.005	0.455	0.397	0.793	0.412	0.7	85.536	87.887	2.351
xsvldlfc	Free cholesterol (mmol/l)	Lipoprotein subclasses	Very Small VLDL	0.092	-0.275	0.458	0.6245	0.689	0.14	0	0.591	0.452	0.874	0.416	0.7	79.454	78.302	-1.152
xlvldll	Total lipids (mmol/l)	Lipoprotein subclasses	Very large VLDL	-0.357	-0.733	0.02	0.06511	0.193	0.091	0.003	0.573	0.485	0.776	0.424	0.7	70.588	66.202	-4.386
glyca	Glycoprotein acetyls (mmol/l)	Inflammation	Inflammation	-0.527	-0.904	-0.15	0.006688	0.038	0.056	0.037	0.166	0.146	5.894	0.428	0.7	46.621	63.8	17.178
sldlfc	Free cholesterol (mmol/l)	Lipoprotein subclasses	Small LDL	-0.389	-0.775	-0.003	0.04948	0.172	0.043	0.022	0.408	0.386	0.912	0.43	0.7	71.517	66.22	-5.297
glycerol	Glycerol (mmol/l)	Glycolysis related metabolites	Glycolysis related metabolites	-0.073	-0.447	0.301	0.7042	0.755	0.108	0.002	0.33	0.225	2.015	0.437	0.7	39.202	53.171	13.97
ala	Alanine (mmol/l)	Amino acids	Amino acids	-0.156	-0.545	0.232	0.4304	0.572	0.031	0.008	0.468	0.444	2.772	0.44	0.7	29.817	43.895	14.077
sldltg	Triglycerides (mmol/l)	Lipoprotein subclasses	Small LDL	-0.049	-0.431	0.333	0.8029	0.834	0.066	0.002	0.544	0.48	1.471	0.443	0.7	75.496	72.27	-3.226
xlvldlpl	Phospholipids (mmol/l)	Lipoprotein subclasses	Very large VLDL	-0.331	-0.709	0.046	0.08726	0.23	0.086	0.001	0.562	0.478	0.707	0.45	0.7	72.598	67.193	-5.405
nonhdlc	Total cholesterol minus HDL-C (mmol/l)	Cholesterol	Cholesterol	-0.1	-0.474	0.275	0.6027	0.679	0.089	0.003	0.36	0.274	0.662	0.455	0.7	85.884	86.468	0.584
mvldlce	Cholesterol esters (mmol/l)	Lipoprotein subclasses	Medium VLDL	-0.11	-0.49	0.27	0.5708	0.662	0.081	0.002	0.536	0.457	0.937	0.455	0.7	73.17	72.801	-0.369
lldlp	Particle concentration (mol/l)	Lipoprotein subclasses	Large LDL	-0.266	-0.644	0.113	0.1704	0.337	0.082	0.009	0.47	0.397	0.595	0.463	0.701	82.069	78.487	-3.582
xlvldlc	Total cholesterol (mmol/l)	Lipoprotein subclasses	Very large VLDL	-0.368	-0.747	0.012	0.05924	0.19	0.079	0.003	0.541	0.464	0.481	0.492	0.701	80.449	77.117	-3.332
remnantc	Remnant cholesterol (mmol/l)	Cholesterol	Cholesterol	-0.037	-0.41	0.337	0.8477	0.864	0.102	0.001	0.441	0.34	0.707	0.492	0.701	86.08	88.622	2.542
mldlpl	Phospholipids (mmol/l)	Lipoprotein subclasses	Medium LDL	-0.238	-0.616	0.139	0.2178	0.396	0.064	0.011	0.246	0.193	0.59	0.495	0.701	85.145	84.66	-0.484
mldlc	Total cholesterol (mmol/l)	Lipoprotein subclasses	Medium LDL	-0.27	-0.65	0.111	0.1663	0.337	0.054	0.013	0.278	0.237	0.499	0.496	0.701	83.846	82.157	-1.689
xlvldlfc	Free cholesterol (mmol/l)	Lipoprotein subclasses	Very large VLDL	-0.329	-0.707	0.049	0.09012	0.231	0.085	0.001	0.558	0.474	0.618	0.497	0.701	74.59	69.426	-5.164
xlvldlp	Particle concentration (mol/l)	Lipoprotein subclasses	Very large VLDL	-0.321	-0.699	0.058	0.09831	0.237	0.083	0.004	0.57	0.491	0.683	0.498	0.701	72.011	68.513	-3.498
xlvldlce	Cholesterol esters (mmol/l)	Lipoprotein subclasses	Very large VLDL	-0.392	-0.773	-0.01	0.04559	0.166	0.07	0.006	0.509	0.445	0.412	0.5	0.701	83.663	82.454	-1.209
svldlpl	Phospholipids (mmol/l)	Lipoprotein subclasses	Small VLDL	-0.21	-0.592	0.171	0.281	0.483	0.064	0.007	0.417	0.36	0.61	0.511	0.701	86.819	88.15	1.331
acetate	Acetate (mmol/l)	Ketone bodies	Ketone bodies	0.282	-0.101	0.665	0.1508	0.313	0.016	0.009	0.019	0.012	0.18	0.512	0.701	13.327	20.324	6.996
lactate	Lactate (mmol/l)	Glycolysis related metabolites	Glycolysis related metabolites	-0.142	-0.526	0.242	0.4696	0.582	0.041	0.004	0.325	0.288	0.938	0.521	0.701	28.059	35.547	7.488
sldlpl	Phospholipids (mmol/l)	Lipoprotein subclasses	Small LDL	-0.398	-0.779	-0.016	0.04261	0.159	0.069	0.021	0.459	0.411	0.846	0.525	0.701	79.835	75.465	-4.37
shdltg	Triglycerides (mmol/l)	Lipoprotein subclasses	Small HDL	0.084	-0.302	0.469	0.6712	0.726	0.048	0	0.562	0.511	0.667	0.529	0.701	69.664	72.455	2.791
mldlce	Cholesterol esters (mmol/l)	Lipoprotein subclasses	Medium LDL	-0.285	-0.666	0.096	0.1436	0.308	0.053	0.015	0.287	0.248	0.486	0.531	0.701	85.338	84.799	-0.539
mldll	Total lipids (mmol/l)	Lipoprotein subclasses	Medium LDL	-0.248	-0.627	0.131	0.2012	0.374	0.061	0.012	0.266	0.217	0.519	0.539	0.701	85.483	84.872	-0.611
idlp	Particle concentration (mol/l)	Lipoprotein subclasses	IDL	0.013	-0.358	0.384	0.9453	0.957	0.115	0	0.501	0.386	0.809	0.543	0.701	77.514	80.044	2.53
mvldltg	Triglycerides (mmol/l)	Lipoprotein subclasses	Medium VLDL	-0.397	-0.774	-0.02	0.04046	0.154	0.085	0.017	0.471	0.403	0.78	0.555	0.701	74.573	78.443	3.87
lvldlpl	Phospholipids (mmol/l)	Lipoprotein subclasses	Large VLDL	-0.359	-0.737	0.018	0.06377	0.193	0.087	0.006	0.559	0.478	0.487	0.562	0.701	75.572	74.411	-1.161
pyruvate	Pyruvate (mmol/l)	Glycolysis related metabolites	Glycolysis related metabolites	-0.325	-0.71	0.06	0.09919	0.237	0.026	0.009	0.21	0.193	2.182	0.568	0.701	19.678	34.08	14.401
acetone	Acetone (mmol/l)	Ketone bodies	Ketone bodies	-0.164	-0.553	0.224	0.4087	0.572	0.005	0.003	0.159	0.157	0.92	0.569	0.701	16.325	28.897	12.572
bohbutyrate	3-Hydroxybutyrate (mmol/l)	Ketone bodies	Ketone bodies	-0.193	-0.581	0.194	0.3295	0.54	0.012	0.004	0.05	0.042	0.176	0.569	0.701	21.747	18.871	-2.876
gly	Glycine (mmol/l)	Amino acids	Amino acids	0.649	0.291	1.007	0.0004832	0.01	0.171	0	0.499	0.322	2.266	0.572	0.701	17.53	24.115	6.586
lvldltg	Triglycerides (mmol/l)	Lipoprotein subclasses	Large VLDL	-0.487	-0.857	-0.117	0.01076	0.056	0.118	0.015	0.526	0.423	0.638	0.572	0.701	67.39	66.372	-1.018
tyr	Tyrosine (mmol/l)	Amino acids	Aromatic amino acids	0.046	-0.339	0.431	0.8159	0.842	0.038	0.001	0.352	0.315	1.777	0.573	0.701	14.577	27.53	12.953
vldltg	VLDL triglycerides (mmol/l)	Glycerides and phospholipids	Glycerides and phospholipids	-0.305	-0.684	0.074	0.1165	0.27	0.077	0.007	0.546	0.476	0.748	0.578	0.701	69.573	67.555	-2.018
lvldll	Total lipids (mmol/l)	Lipoprotein subclasses	Large VLDL	-0.435	-0.809	-0.06	0.02398	0.101	0.101	0.011	0.532	0.442	0.52	0.582	0.701	73.246	72.729	-0.517
sldlp	Particle concentration (mol/l)	Lipoprotein subclasses	Small LDL	-0.358	-0.741	0.024	0.06804	0.196	0.06	0.019	0.428	0.387	0.542	0.582	0.701	82.545	82.846	0.301
lvldlfc	Free cholesterol (mmol/l)	Lipoprotein subclasses	Large VLDL	-0.374	-0.752	0.004	0.05377	0.176	0.087	0.008	0.542	0.463	0.416	0.582	0.701	78.141	77.311	-0.83
sldlc	Total cholesterol (mmol/l)	Lipoprotein subclasses	Small LDL	-0.333	-0.714	0.048	0.08783	0.23	0.059	0.018	0.344	0.303	0.437	0.59	0.701	83.138	80.877	-2.261
lvldlp	Particle concentration (mol/l)	Lipoprotein subclasses	Large VLDL	-0.376	-0.752	0.001	0.05222	0.174	0.09	0.009	0.542	0.461	0.526	0.59	0.701	74.809	74.547	-0.263
sldlce	Cholesterol esters (mmol/l)	Lipoprotein subclasses	Small LDL	-0.304	-0.683	0.076	0.1181	0.27	0.065	0.016	0.334	0.285	0.514	0.592	0.701	86.097	85.103	-0.994
leu	Leucine (mmol/l)	Amino acids	Branched-chain amino acids	-0.55	-0.905	-0.195	0.00268	0.019	0.174	0.026	0.372	0.224	1.984	0.607	0.714	28.362	31.287	2.925
acetoacetate	Acetoacetate (mmol/l)	Ketone bodies	Ketone bodies	-0.327	-0.714	0.059	0.09841	0.237	0.013	0.011	0.158	0.156	0.405	0.621	0.725	18.577	18.211	-0.366
mldlp	Particle concentration (mol/l)	Lipoprotein subclasses	Medium LDL	-0.268	-0.653	0.116	0.1729	0.337	0.049	0.013	0.414	0.378	0.482	0.631	0.728	81.579	81.965	0.386
sldll	Total lipids (mmol/l)	Lipoprotein subclasses	Small LDL	-0.343	-0.723	0.038	0.07881	0.217	0.065	0.019	0.373	0.327	0.486	0.633	0.728	84.394	82.918	-1.476
lvldlc	Total cholesterol (mmol/l)	Lipoprotein subclasses	Large VLDL	-0.36	-0.739	0.02	0.06468	0.193	0.078	0.007	0.522	0.45	0.346	0.639	0.73	80.967	80.872	-0.095
creatinine	Creatinine (Œºmol/l)	Fluid balance	Fluid balance	0.22	-0.154	0.594	0.2501	0.44	0.09	0.003	0.398	0.311	4.404	0.644	0.73	25.999	19.77	-6.229
svldlfc	Free cholesterol (mmol/l)	Lipoprotein subclasses	Small VLDL	-0.193	-0.574	0.189	0.324	0.54	0.064	0.005	0.432	0.373	0.485	0.648	0.73	84.746	84.454	-0.292
vldll	Total lipids in VLDL (mmol/l)	Total lipids	Total lipids	-0.285	-0.667	0.097	0.1449	0.308	0.066	0.006	0.51	0.45	0.461	0.656	0.734	80.732	78.986	-1.747
vldlp	Concentration of VLDL particles (mmol/l)	Lipoprotein particle concentrations	Lipoprotein particle concentrations	-0.157	-0.537	0.224	0.4201	0.572	0.072	0.004	0.486	0.418	0.5	0.665	0.739	85.764	86.845	1.081
ldlp	Concentration of LDL particles (mmol/l)	Lipoprotein particle concentrations	Lipoprotein particle concentrations	-0.284	-0.665	0.097	0.1461	0.308	0.067	0.012	0.447	0.391	0.411	0.671	0.739	83.374	80.872	-2.502
mvldll	Total lipids (mmol/l)	Lipoprotein subclasses	Medium VLDL	-0.345	-0.727	0.037	0.07815	0.217	0.06	0.014	0.409	0.363	0.401	0.675	0.739	84.565	86.72	2.154
glucose	Glucose (mmol/l)	Glycolysis related metabolites	Glycolysis related metabolites	-0.467	-0.835	-0.098	0.01389	0.068	0.113	0.036	0.386	0.309	0.756	0.682	0.739	23.769	35.34	11.572
val	Valine (mmol/l)	Amino acids	Branched-chain amino acids	-0.749	-1.109	-0.388	6.721e-05	0.003	0.152	0.044	0.394	0.286	1.74	0.684	0.739	30.837	46.035	15.198
mvldlc	Total cholesterol (mmol/l)	Lipoprotein subclasses	Medium VLDL	-0.176	-0.558	0.206	0.3669	0.561	0.068	0.004	0.482	0.418	0.497	0.693	0.743	80.127	78.674	-1.453
lvldlce	Cholesterol esters (mmol/l)	Lipoprotein subclasses	Large VLDL	-0.335	-0.716	0.047	0.08731	0.23	0.069	0.005	0.506	0.442	0.328	0.696	0.743	81.952	82.477	0.525
apob	Apolipoprotein B (g/l)	Apolipoproteins	Apolipoproteins	-0.224	-0.604	0.156	0.2488	0.44	0.074	0.008	0.452	0.386	0.426	0.703	0.745	84.282	82.955	-1.327
mvldlp	Particle concentration (mol/l)	Lipoprotein subclasses	Medium VLDL	-0.286	-0.668	0.097	0.1451	0.308	0.058	0.01	0.42	0.372	0.376	0.732	0.77	85.286	86.73	1.444
mvldlpl	Phospholipids (mmol/l)	Lipoprotein subclasses	Medium VLDL	-0.274	-0.657	0.109	0.1622	0.333	0.058	0.009	0.424	0.375	0.392	0.743	0.77	85.626	86.771	1.145
vldlce	Cholesteryl esters in VLDL (mmol/l)	Cholesteryl esters	Cholesteryl esters	-0.148	-0.529	0.233	0.4465	0.572	0.073	0.001	0.511	0.44	0.491	0.743	0.77	82.564	82.98	0.416
vldlpl	Phospholipids in VLDL (mmol/l)	Phospholipids	Phospholipids	-0.247	-0.629	0.135	0.2062	0.379	0.066	0.005	0.507	0.446	0.344	0.746	0.77	84.03	83.008	-1.021
svldlc	Total cholesterol (mmol/l)	Lipoprotein subclasses	Small VLDL	-0.154	-0.536	0.228	0.4308	0.572	0.066	0.002	0.485	0.422	0.379	0.761	0.78	83.189	83.48	0.291
svldlce	Cholesterol esters (mmol/l)	Lipoprotein subclasses	Small VLDL	-0.128	-0.511	0.254	0.5109	0.615	0.067	0.001	0.518	0.451	0.364	0.785	0.8	81.677	82.297	0.621
mvldlfc	Free cholesterol (mmol/l)	Lipoprotein subclasses	Medium VLDL	-0.254	-0.637	0.129	0.196	0.37	0.058	0.007	0.435	0.384	0.342	0.794	0.803	84.542	84.711	0.168
vldlfc	Free cholesterol in VLDL (mmol/l)	Free cholesterol	Free cholesterol	-0.255	-0.637	0.127	0.1921	0.37	0.065	0.005	0.488	0.427	0.296	0.798	0.803	84.902	84.827	-0.075
vldlc	VLDL cholesterol (mmol/l)	Cholesterol	Cholesterol	-0.198	-0.58	0.184	0.3115	0.525	0.067	0.003	0.495	0.431	0.354	0.817	0.817	84.568	84.886	0.318
